# Supplementary material for: Tofu Whey Wastewater as a Beneficial Supplement to Poultry Farming: Improving Production Performance and Protecting against Salmonella Infection
Source: Foods. 2022 Dec 23;12(1):79. doi: 10.3390/foods12010079 (PMC9818456; doi:10.3390/foods12010079)
Supplement: Supplementary file 1 [file foods-12-00079-s001.zip]

Archive with 1 entries (1 files):
- foods-2084202-SI.pdf
